# Supplementary material for: Towards Scalable Large-Area Pulsed Laser Deposition
Source: Materials (Basel). 2021 Aug 26;14(17):4854. doi: 10.3390/ma14174854 (PMC8432691; doi:10.3390/ma14174854)
Supplement: Supplementary file 1 [file materials-14-04854-s001.zip]

Archive with 3 entries (3 files):
- materials-1330824-supporting.pdf
- Scanning mode by the target with a stationary laser beam.mp4
- Scanning mode of the laser beam along the surface of a rotating target.mp4
